# Supplementary material for: Experimental Comparison of Primary and hiPS-Based In Vitro Blood–Brain Barrier Models for Pharmacological Research
Source: Pharmaceutics. 2022 Mar 29;14(4):737. doi: 10.3390/pharmaceutics14040737 (PMC9031459; doi:10.3390/pharmaceutics14040737)
Supplement: Supplementary file 1 [file pharmaceutics-14-00737-s001.zip]

Archive with 1 entries (1 files):
- pharmaceutics-1660162-supplementary.pdf
